# Supplementary material for: Knock down of Whitefly Gut Gene Expression and Mortality by Orally Delivered Gut Gene-Specific dsRNAs
Source: PLoS One. 2017 Jan 3;12(1):e0168921. doi: 10.1371/journal.pone.0168921 (PMC5207534; doi:10.1371/journal.pone.0168921)
Supplement: S1 Table — (XLSX) [file pone.0168921.s001.xlsx]

## Sheet: REp1Aglu,HSp,AChRα,Aqp
Unrelated rsGFP and buffer control
Buffer control		200				150
rep1				mean	rep2
13	12	13	11	12.25	3	5	4	4	4	2	3.33333	2.66667	2.66667		2.66667
		19	25	22			15	37	26			10	24.6667		17.3333
			39	39				57	57				38		38
rsGFP		200
	30(1)	30(2)	30(3)	30(4)	mean
Day1	9	11	20	7	11.75
Day4			39	29	34
Day6				37	37
HSP70 rep1	-200
	rep2
	30(1)	30(2)	30(3)	30(4)	30(5)	30(6)	30(7)	30(8)	mean
Day1	7	16	31	17	27	13	23	11	18.125
Day4					54	29	51	38	43
Day6							69	61	65
Alpha glucosidase dsRNA expt Rep 1 (150)
	30(1)	30(2)	30(3)	30(4)	mean
Day1	32	40	37	43	38
Day4			87	92	89.5
Day6				127	127
Aquaporin dsRNA rep1 (150)
	30(1)	30(2)	30(3)	30(4)	mean
Day1	41	49	54	29	43.25
Day4			119	93	106
Day6				133	133
Acetyl choline receptor(200)
	30ug/ml	30ug/ml	30ug/ml	30ug/ml	30ug/ml	30ug/ml	30ug/ml	30ug/ml
	-1	-2	-3	-4	-5	-6	-7	-8
										mean
Day 01	20	6	29	13	12	25	4	27	17	8.5
Day 04					53	69	63	55	60	30
Day 06							109	93	101	50.5

## Sheet: REp2AGLu,HSP,AChRα,Aqp
Treatment Day 1 Rep2
Buffer control	10	8.33333
GFP	12	10
Alpha Glucosidase	31	25.8333
Aquaporin	28	23.3333
HSP70	6	5
AChRα	11	9.16667
Buffer control	27	22.5
GFP	36	30
Alpha Glucosidase	95	79.1667
Aquaporin	78	65
HSP70	25	20.8333
AChRα	31	25.8333
Buffer control	44	36.6667
GFP	47	39.1667
Alpha Glucosidase	119	99.1667
Aquaporin	96	80
HSP70	44	36.6667
AChRα	49	40.8333

## Sheet: 3 reps Tret1,Tre
1 Day treatment:						4 Days treatment:						6 Day treatment:
	Treatment	Rep 1	Rep 2	Rep 3			Treatment	Rep 1	Rep 2	Rep 3			Treatment	Rep 1	Rep 2	Rep 3
Control	Buffer	3	7	4		Control	Buffer	13	17	14		Control	Buffer	28	21	26
Control	GFP	5	2	4		Control	GFP	20	15	13		Control	GFP	27	29	34
Gene of Interest	Trehalase	9	12	11		Gene of Interest	Trehalase	56	55	61		Gene of Interest	Trehalase	73	83	76
Gene of interest	Trehalose Transporter	10	13	9		Gene of interest	Trehalose Transporter	63	50	69		Gene of interest	Trehalose Transporter	79	86	74
		Sdday1						Sdday1						Sdday1
Control	Buffer	2.08167				Control	Buffer	2.08167				Control	Buffer	3.60555
Control	GFP	1.52753				Control	GFP	3.60555				Control	GFP	3.60555
Gene of Interest	Trehalase	1.52753				Gene of Interest	Trehalase	3.21455				Gene of Interest	Trehalase	5.1316
Gene of interest	Trehalose Transporter	2.08167				Gene of interest	Trehalose Transporter	9.71253				Gene of interest	Trehalose Transporter	6.02771

## Sheet: All together
Treatment Day 1 Rep2		%mortality			Rep 1	%mortality			Rep2	Rep 1 Averages		Rep2% mortality	Rep1% mortality	Mean % mortality	Std day1
Buffer control	10	8.33333			12.25	6.125			10	12.25		8.33333	6.125	7.22917	1.56153
GFP	12	10			11.75	5.875			12	11.75		10	5.875	7.9375	2.91682
Alpha Glucosidase	31	25.8333			38	25.3333			31	38		25.8333	25.3333	25.5833	0.353553
Aquaporin	28	23.3333			43.25	28.8333			28	43.25		23.3333	28.8333	26.0833	3.88909
HSP70	6	5			18.125	9.0625			6	18.125		5	9.0625	7.03125	2.87262
ACER	11	9.16667			17	8.5			11	17		9.16667	8.5	8.83333	0.471405
day4												Rep2% mortality	Rep1% mortality	Mean % mortality	Stdday4
Buffer control	27	22.5			22	11			27	22		22.5	11	16.75	8.13173
GFP	36	30			34	17			36	34		30	17	23.5	9.19239
Alpha Glucosidase	95	79.1667			89.5	59.6667			95	89.5		79.1667	59.6667	69.4167	13.7886
Aquaporin	78	65			106	70.6667			78	106		65	70.6667	67.8333	4.00694
HSP70	25	20.8333			43	21.5			25	43		20.8333	21.5	21.1667	0.471405
ACER	31	25.8333			60	30			31	60		25.8333	30	27.9167	2.94628
day6												Rep2% mortality	Rep1% mortality	Mean % mortality	StdDay6
Buffer control	44	36.6667			39	19.5			44	39		36.6667	19.5	28.0833	12.1387
GFP	47	39.1667			37	18.5			47	37		39.1667	18.5	28.8333	14.6135
Alpha Glucosidase	119	99.1667			127	84.6667			119	127		99.1667	84.6667	91.9167	10.253
Aquaporin	96	80			133	88.6667			96	133		80	88.6667	84.3333	6.12826
HSP70	44	36.6667			65	32.5			44	65		36.6667	32.5	34.5833	2.94628
ACER	49	40.8333			101	50.5			49	101		40.8333	50.5	45.6667	6.83537
1 Day treatment:						4 Days treatment:						6 Day treatment:
	Treatment	Rep 1	Rep 2	Rep 3			Treatment	Rep 1	Rep 2	Rep 3			Treatment	Rep 1	Rep 2	Rep 3
Control	Buffer	3	7	4	4.66667	Control	Buffer	13	17	14	14.6667	Control	Buffer	28	21	26	25
Control	GFP	5	2	4	3.66667	Control	GFP	20	15	13	16	Control	GFP	27	29	34	30
Gene of Interest	Trehalase	9	12	11	10.6667	Gene of Interest	Trehalase	56	55	61	57.3333	Gene of Interest	Trehalase	73	83	76	77.3333
Gene of interest	Trehalose Transporter	10	13	9	10.6667	Gene of interest	Trehalose Transporter	63	50	69	60.6667	Gene of interest	Trehalose Transporter	79	86	74	79.6667
Total 110
		Stdday1	%mortality					Stdday4	%mortality					Stdday6	%mortality
Control	Buffer	2.08167	4.24242			Control	Buffer	2.08167	13.3333			Control	Buffer	3.60555	22.7273
Control	GFP	1.52753	3.33333			Control	GFP	3.60555	14.5455			Control	GFP	3.60555	27.2727
Gene of Interest	Trehalase	1.52753	9.69697			Gene of Interest	Trehalase	3.21455	52.1212			Gene of Interest	Trehalase	5.1316	70.303
Gene of interest	Trehalose Transporter	2.08167	9.69697			Gene of interest	Trehalose Transporter	9.71253	55.1515			Gene of interest	Trehalose Transporter	6.02771	72.4242

## Sheet: Stdev for all replicates
Unrelated rsGFP and buffer control
Buffer control		200
rep1									Av REP1		Buffer control					stdev
13	12	13	11						12.25		6.5	6	6.5	5.5	8.33333	1.07108
		19	25						22				9.5	12.5	22.5	6.80686
			39						39					19.5	36.6667	12.1387
	rsGFP	200
	30(1)	30(2)	30(3)	30(4)							rsGFP					stdev
Day1	9	11	20	7	11.75						4.5	5.5	10	3.5	10	3.09435
Day4			39	29	34								19.5	14.5	30	7.91096
Day6				37	37									18.5	39.1667	14.6135
HSP70 rep1	-200
	rep2										HSP70 rep1
	30(1)	30(2)	30(3)	30(4)	30(5)	30(6)	30(7)	30(8)												stdev
Day1	7	16	31	17	27	13	23	11	18.125		3.5	8	15.5	8.5	13.5	6.5	11.5	5.5	5	4.08333
Day4					54	29	51	38	43						27	14.5	25.5	19	20.8333	5.04618
Day6							69	61	65								34.5	30.5	36.6667	3.12842
Alpha glucosidase dsRNA expt Rep 1 (150)											Alpha glucosidase dsRNA expt Rep 1 (150)
	30(1)	30(2)	30(3)	30(4)												stdev
Day1	32	40	37	43	38	25.3333	25.8333	25.5833			21.3333	26.6667	24.6667	21.5	25.8333	2.46362
Day4			87	92	89.5	59.6667	79.1667	69.4167					58	61.3333	79.1667	11.381
Day6				127	127	84.6667	99.1667	91.9167						84.6667	99.1667	10.253
Aquaporin dsRNA rep1 (150)											Aquaporin dsRNA rep1 (1500)
	30(1)	30(2)	30(3)	30(4)												stdev
Day1	41	49	54	29	43.25						27.3333	32.6667	36	19.3333	23.3333	6.75936
Day4			119	93	106								79.3333	62	65	9.26363
Day6				133	133									88.6667	80	6.12826
Acetyl choline receptor(200)
	30ug/ml	30ug/ml	30ug/ml	30ug/ml	30ug/ml	30ug/ml	30ug/ml	30ug/ml			Acetyl choline receptor(200)
	-1	-2	-3	-4	-5	-6	-7	-8
																				stdev
Day 01	20	6	29	13	12	25	4	27	17	8.5	10	3	14.5	6.5	6	12.5	2	13.5	9.16667	4.50548
Day 04					53	69	63	55	60	30					26.5	34.5	31.5	27.5	25.8333	3.70435
Day 06							109	93	101	50.5							54.5	46.5	40.8333	6.86645

## Sheet: T-testAGLU,GFP,AChRα,HSP,AQP
											RSGFP
Buffer control					stdev						Day1 Buffer	Day1 rsGFP		Day4 Buffer	Day4 RSGFP		Day6Buffer	Day6RSGFP
6.5	6	6.5	5.5	8.33333	1.07108						6.5	4.5		9.5	19.5		19.5	18.5
		9.5	12.5	22.5	6.80686						6	5.5		12.5	14.5		36.66	39.16
			19.5	36.6667	12.1387						6.5	10		22.5	30
											5.5	3.5
											8.33	10
											Day1
rsGFP					stdev						t-Test: Two-Sample Assuming Equal Variances
4.5	5.5	10	3.5	10	3.09435						day1			t-Test: Two-Sample Assuming Equal Variances
		19.5	14.5	30	7.91096							Variable 1	Variable 2	Day4			t-Test: Two-Sample Assuming Equal Variances
			18.5	39.1667	14.6135						Mean	6.566	6.7		Variable 1	Variable 2	day6
											Variance	1.14428	9.575	Mean	14.8333	21.3333		Variable 1	Variable 2
											Observations	5	5	Variance	46.3333	62.5833	Mean	28.08	28.83
											Pooled Variance	5.35964		Observations	3	3	Variance	147.233	213.418
HSP70 rep1											Hypothesized Mean Difference	0		Pooled Variance	54.4583		Observations	2	2
									stdev		df	8		Hypothesized Mean Difference	0		Pooled Variance	180.325
3.5	8	15.5	8.5	13.5	6.5	11.5	5.5	5	4.08333		t Stat	-0.0915181		df	4		Hypothesized Mean Difference	0
				27	14.5	25.5	19	20.8333	5.04618		P(T<=t) one-tail	0.464666		t Stat	-1.07876		df	2
						34.5	30.5	36.6667	3.12842		t Critical one-tail	1.85955		P(T<=t) one-tail	0.170701		t Stat	-0.0558513
											P(T<=t) two-tail	0.929331		t Critical one-tail	2.13185		P(T<=t) one-tail	0.480269
Alpha glucosidase dsRNA expt Rep 1 (200)											t Critical two-tail	2.306		P(T<=t) two-tail	0.341402		t Critical one-tail	2.91999
														t Critical two-tail	2.77645		P(T<=t) two-tail	0.960538
					stdev						No difference between RSGFP and Buffer control						t Critical two-tail	4.30265
21.3333	26.6667	24.6667	21.5	25.8333	2.46362
		58	61.3333	79.1667	11.381						HSP70
			84.6667	99.1667	10.253						Day1 Buffer	Day1HSP70		Day4 Buffer	Day4 HSP70		Day6Buffer	Day6HSP70
											6.5	3.5		9.5	27		19.5	34.5
Aquaporin dsRNA rep1 (200)											6	8		12.5	14.5		36.66	30.5
					stdev						6.5	15.5		22.5	25.5			36.66
27.3333	32.6667	36	19.3333	23.3333	6.75936						5.5	8.5			19
		79.3333	62	65	9.26363						8.33	13.5			20.83
			88.6667	80	6.12826							6.5
												11.5
												5.5
Acetyl choline receptor(200)												5
											t-Test: Two-Sample Assuming Equal Variances
									stdev		day1			t-Test: Two-Sample Assuming Equal Variances
10	3	14.5	6.5	6	12.5	2	13.5	9.16667	4.50548			Variable 1	Variable 2	day4			t-Test: Two-Sample Assuming Equal Variances
				26.5	34.5	31.5	27.5	25.8333	3.70435		Mean	6.566	8.61111		Variable 1	Variable 2	day6
						54.5	46.5	40.8333	6.86645		Variance	1.14428	16.6736	Mean	14.8333	21.366		Variable 1	Variable 2
											Observations	5	9	Variance	46.3333	25.4648	Mean	28.08	33.8867
											Pooled Variance	11.4972		Observations	3	5	Variance	147.233	9.76853
											Hypothesized Mean Difference	0		Pooled Variance	32.421		Observations	2	3
											df	12		Hypothesized Mean Difference	0		Pooled Variance	55.59
											t Stat	-1.08134		df	6		Hypothesized Mean Difference	0
											P(T<=t) one-tail	0.150398		t Stat	-1.57101		df	3
											t Critical one-tail	1.78229		P(T<=t) one-tail	0.0836186		t Stat	-0.853138
											P(T<=t) two-tail	0.300797		t Critical one-tail	1.94318		P(T<=t) one-tail	0.228142
											t Critical two-tail	2.17881		P(T<=t) two-tail	0.167237		t Critical one-tail	2.35336
														t Critical two-tail	2.44691		P(T<=t) two-tail	0.456284
																	t Critical two-tail	3.18245
											HSP70 mortality not significantly different from the buffer control
AGLU				stdev
21.3333	26.6667	24.6667	21.5	25.8333							AGLU
		58	61.3333	79.1667							Day1 Buffer	Day1AGLU		Day4 Buffer	Day4 AGLU		Day6Buffer	Day6AGLU
			84.6667	99.1667							6.5	21.33		9.5	58		19.5	84.66
											6	26.66		12.5	61.33		36.66	99.1
											6.5	24.66		22.5	79
											5.5	21.5
											8.33	25.83
											t-Test: Two-Sample Assuming Equal Variances
											day1			t-Test: Two-Sample Assuming Equal Variances
												Variable 1	Variable 2	day4			t-Test: Two-Sample Assuming Equal Variances
											Mean	6.566	23.996		Variable 1	Variable 2	day6
											Variance	1.14428	6.05973	Mean	14.8333	66.11		Variable 1	Variable 2
											Observations	5	5	Variance	46.3333	127.386	Mean	28.08	91.88
											Pooled Variance	3.60201		Observations	3	3	Variance	147.233	104.257
											Hypothesized Mean Difference	0		Pooled Variance	86.8598		Observations	2	2
											df	8		Hypothesized Mean Difference	0		Pooled Variance	125.745
											t Stat	-14.521		df	4		Hypothesized Mean Difference	0
											P(T<=t) one-tail	2.47735e-07		t Stat	-6.73839		df	2
											t Critical one-tail	1.85955		P(T<=t) one-tail	0.0012638		t Stat	-5.68952
											P(T<=t) two-tail	4.9547e-07		t Critical one-tail	2.13185		P(T<=t) one-tail	0.0147653
											t Critical two-tail	2.306		P(T<=t) two-tail	0.0025276		t Critical one-tail	2.91999
														t Critical two-tail	2.77645		P(T<=t) two-tail	0.0295306
																	t Critical two-tail	4.30265
Aquaporin											AGLU mortality significantly different from Buffer
27.3333	32.6667	36	19.3333	23.3333							AQP
		79.3333	62	65
			88.6667	80							Day1 Buffer	Day1AQP		Day4 Buffer	Day4 Aqp		Day6Buffer	Day6Aqp
											6.5	27.33		9.5	79.33		19.5	88.66
											6	32.66		12.5	62		36.66	80
											6.5	36		22.5	65
											5.5	19.33
											8.33	23.33
											t-Test: Two-Sample Assuming Equal Variances
											day1			t-Test: Two-Sample Assuming Equal Variances
												Variable 1	Variable 2	day4			t-Test: Two-Sample Assuming Equal Variances
											Mean	6.566	27.73		Variable 1	Variable 2	day6
											Variance	1.14428	45.6945	Mean	14.8333	68.7767		Variable 1	Variable 2
											Observations	5	5	Variance	46.3333	85.7796	Mean	28.08	84.33
											Pooled Variance	23.4194		Observations	3	3	Variance	147.233	37.4978
											Hypothesized Mean Difference	0		Pooled Variance	66.0565		Observations	2	2
											df	8		Hypothesized Mean Difference	0		Pooled Variance	92.3653
											t Stat	-6.91481		df	4		Hypothesized Mean Difference	0
											P(T<=t) one-tail	6.13416e-05		t Stat	-8.12879		df	2
											t Critical one-tail	1.85955		P(T<=t) one-tail	0.000622909		t Stat	-5.85286
											P(T<=t) two-tail	0.000122683		t Critical one-tail	2.13185		P(T<=t) one-tail	0.0139865
											t Critical two-tail	2.306		P(T<=t) two-tail	0.00124582		t Critical one-tail	2.91999
														t Critical two-tail	2.77645		P(T<=t) two-tail	0.0279729
																	t Critical two-tail	4.30265
Acetyl choline receptor(200)											AQP mortality significantly different from Buffer
								stdev			AChRα
10	3	14.5	6.5	6	12.5	2	13.5	9.16667
				26.5	34.5	31.5	27.5	25.8333			Day1 Buffer	Day1AChRα		Day4 Buffer	Day4AChRα		Day6Buffer	Day6AChRα
						54.5	46.5	40.8333			6.5	10		9.5	26.5		19.5	54.5
											6	3		12.5	34.5		36.66	46.5
											6.5	14.5		22.5	31.5			40.83
											5.5	6.5			27.5
											8.33	6			25.83
												12.5
												2
												13.5
												9.1
											t-Test: Two-Sample Assuming Equal Variances
											day1			t-Test: Two-Sample Assuming Equal Variances
												Variable 1	Variable 2	day4			t-Test: Two-Sample Assuming Equal Variances
											Mean	6.566	8.56667		Variable 1	Variable 2	day6
											Variance	1.14428	20.29	Mean	14.8333	29.166		Variable 1	Variable 2
											Observations	5	9	Variance	46.3333	13.7278	Mean	28.08	47.2767
											Pooled Variance	13.9081		Observations	3	5	Variance	147.233	47.1696
											Hypothesized Mean Difference	0		Pooled Variance	24.5963		Observations	2	3
											df	12		Hypothesized Mean Difference	0		Pooled Variance	80.524
											t Stat	-0.961796		df	6		Hypothesized Mean Difference	0
											P(T<=t) one-tail	0.177566		t Stat	-3.95724		df	3
											t Critical one-tail	1.78229		P(T<=t) one-tail	0.00373766		t Stat	-2.34344
											P(T<=t) two-tail	0.355133		t Critical one-tail	1.94318		P(T<=t) one-tail	0.0504528
											t Critical two-tail	2.17881		P(T<=t) two-tail	0.00747532		t Critical one-tail	2.35336
														t Critical two-tail	2.44691		P(T<=t) two-tail	0.100906
														significantly different only at 4 daystreament			t Critical two-tail	3.18245

## Sheet: T-test TRE1,GFP,TRET1
1 Day treatment:						4 Days treatment:						6 Day treatment:
	Treatment	Rep 1	Rep 2	Rep 3			Treatment	Rep 1	Rep 2	Rep 3			Treatment	Rep 1	Rep 2	Rep 3
Control	Buffer	3	7	4	4.66667	Control	Buffer	13	17	14	14.6667	Control	Buffer	28	21	26	25
Control	GFP	5	2	4	3.66667	Control	GFP	20	15	13	16	Control	GFP	27	29	34	30
Gene of Interest	Trehalase	9	12	11	10.6667	Gene of Interest	Trehalase	56	55	61	57.3333	Gene of Interest	Trehalase	73	83	76	77.3333
Gene of interest	Trehalose Transporter	10	13	9	10.6667	Gene of interest	Trehalose Transporter	63	50	69	60.6667	Gene of interest	Trehalose Transporter	79	86	74	79.6667
Total 110
		Sdday1	%mortality					Sdday4	%mortality					Sdday6	%mortality
Control	Buffer	2.08167	4.24242			Control	Buffer	2.08167	13.3333			Control	Buffer	3.60555	22.7273
Control	GFP	1.52753	3.33333			Control	GFP	3.60555	14.5455			Control	GFP	3.60555	27.2727
Gene of Interest	Trehalase	1.52753	9.69697			Gene of Interest	Trehalase	3.21455	52.1212			Gene of Interest	Trehalase	5.1316	70.303
Gene of interest	Trehalose Transporter	2.08167	9.69697			Gene of interest	Trehalose Transporter	9.71253	55.1515			Gene of interest	Trehalose Transporter	6.02771	72.4242
RSGFP										TRE1									TRET1
Day1Buffer	Day1RSGFP		DAY4Buffer	Day4RSGFP		Day6Buffer	Day6RSGFP			Day1Buffer	Day1TRE1		Day4Buffer	Day4TRE1		Day6buffer	Day6TRE1		Day1Buffer	Day1TRET1		Day4Buffer	Day4TRET1		Day6buffer	Day6TRET1
3	5		13	20		28	27			3	9		13	56		28	73		3	10		13	63		28	79
7	2		17	15		21	29			7	12		17	55		21	83		7	13		17	50		21	86
4	4		14	13		26	34			4	11		14	61		26	76		4	9		14	69		26	74
t-Test: Two-Sample Assuming Equal Variances										t-Test: Two-Sample Assuming Equal Variances									t-Test: Two-Sample Assuming Equal Variances
day1			t-Test: Two-Sample Assuming Equal Variances							day1			t-Test: Two-Sample Assuming Equal Variances						day1			t-Test: Two-Sample Assuming Equal Variances
	Variable 1	Variable 2	day4			t-Test: Two-Sample Assuming Equal Variances					Variable 1	Variable 2	day4			t-Test: Two-Sample Assuming Equal Variances				Variable 1	Variable 2	day4			t-Test: Two-Sample Assuming Equal Variances
Mean	4.66667	3.66667		Variable 1	Variable 2	day6				Mean	4.66667	10.6667		Variable 1	Variable 2	day6			Mean	4.66667	10.6667		Variable 1	Variable 2	day6
Variance	4.33333	2.33333	Mean	14.6667	16		Variable 1	Variable 2		Variance	4.33333	2.33333	Mean	14.6667	57.3333		Variable 1	Variable 2	Variance	4.33333	4.33333	Mean	14.6667	60.6667		Variable 1	Variable 2
Observations	3	3	Variance	4.33333	13	Mean	25	30		Observations	3	3	Variance	4.33333	10.3333	Mean	25	77.3333	Observations	3	3	Variance	4.33333	94.3333	Mean	25	79.6667
Pooled Variance	3.33333		Observations	3	3	Variance	13	13		Pooled Variance	3.33333		Observations	3	3	Variance	13	26.3333	Pooled Variance	4.33333		Observations	3	3	Variance	13	36.3333
Hypothesized Mean Difference	0		Pooled Variance	8.66667		Observations	3	3		Hypothesized Mean Difference	0		Pooled Variance	7.33333		Observations	3	3	Hypothesized Mean Difference	0		Pooled Variance	49.3333		Observations	3	3
df	4		Hypothesized Mean Difference	0		Pooled Variance	13			df	4		Hypothesized Mean Difference	0		Pooled Variance	19.6667		df	4		Hypothesized Mean Difference	0		Pooled Variance	24.6667
t Stat	0.67082		df	4		Hypothesized Mean Difference	0			t Stat	-4.02492		df	4		Hypothesized Mean Difference	0		t Stat	-3.53009		df	4		Hypothesized Mean Difference	0
P(T<=t) one-tail	0.26954		t Stat	-0.5547		df	4			P(T<=t) one-tail	0.00789992		t Stat	-19.2967		df	4		P(T<=t) one-tail	0.0121143		t Stat	-8.02109		df	4
t Critical one-tail	2.13185		P(T<=t) one-tail	0.304327		t Stat	-1.69842			t Critical one-tail	2.13185		P(T<=t) one-tail	2.12545e-05		t Stat	-14.453		t Critical one-tail	2.13185		P(T<=t) one-tail	0.000655353		t Stat	-13.4807
P(T<=t) two-tail	0.53908		t Critical one-tail	2.13185		P(T<=t) one-tail	0.0823302			P(T<=t) two-tail	0.0157998		t Critical one-tail	2.13185		P(T<=t) one-tail	6.66119e-05		P(T<=t) two-tail	0.0242286		t Critical one-tail	2.13185		P(T<=t) one-tail	8.75998e-05
t Critical two-tail	2.77645		P(T<=t) two-tail	0.608653		t Critical one-tail	2.13185			t Critical two-tail	2.77645		P(T<=t) two-tail	4.2509e-05		t Critical one-tail	2.13185		t Critical two-tail	2.77645		P(T<=t) two-tail	0.00131071		t Critical one-tail	2.13185
			t Critical two-tail	2.77645		P(T<=t) two-tail	0.16466						t Critical two-tail	2.77645		P(T<=t) two-tail	0.000133224					t Critical two-tail	2.77645		P(T<=t) two-tail	0.0001752
						t Critical two-tail	2.77645									t Critical two-tail	2.77645								t Critical two-tail	2.77645
RSGFP mortality not different from buffer control										Trehalase mortality significantly different from buffer									TRET1 mortality significantly different from buffer
