# Supplementary material for: Knock down of Whitefly Gut Gene Expression and Mortality by Orally Delivered Gut Gene-Specific dsRNAs
Source: PLoS One. 2017 Jan 3;12(1):e0168921. doi: 10.1371/journal.pone.0168921 (PMC5207534; doi:10.1371/journal.pone.0168921)
Supplement: S2 Table — (XLSX) [file pone.0168921.s002.xlsx]

## Sheet: Rep1
HSP70	20ug	30ug	N=200	N=110				20ug	30ug		N=90			20ug	30ug		N=65
Day1	RNAi treated	RNAi treated	Control	RNAi treated	control untreated		Day4	RNAi treated	RNAi treated	control	RNAi treated	control	Day6	RNAi treated	RNAi treated	control	RNAi treated	control untreated		Number of hours and days of temperature treatment	Mortality of Wf (Total = 110)			Number of hours and days of temperature treatment	Mortality of Wf (Total = 90)			Number of hours and days of temperature treatment	Mortality of Wf (Total = 65)
After 2 hrs	5	9	0	2	0		After 2 hrs	57	73	1	7	0	After 2 hrs	111	143	0	5	2
After 4hrs	21	19	0	5	0		After 4hrs	63	81	1	12	0	After 4hrs	126	161	0	19	2
After 6 hrs	29	31	0	9	1		After 6 hrs	69	97	2	15	0	After 6 hrs	139	187	2	40	8
After 8 hrs	37	49	1	15	4		After 8 hrs	80	103	7	24	2	After 8 hrs	163	Only 03 alive	3	61	14
After 10 hrs	45	63	4	19	8		After 10 hrs	94	125	19	32	6	After 10 hrs	171	02 Alive	7	all dead(65)	17
After 12 hrs	49	84	7	26	12		After 12 hrs	111	132	27	40	12	After 12 hrs	183	All dead	13
After 2 days	113	143	27	40	17		After 2 days	142	174	45	86	19	After 24 hrs	All dead	All dead	21
After 3 days	121	160	34	68	21		After 3 days	150	196	57	all dead (90)	24	After 2 days			37
After 4 Days	129	167	39	86	29		After 4 Days	166	197	63			After 3 days			51
After 5 Days	145	174	48	102	38		After 5 Days	169	All dead	87			After 4 Days			59
After 6 Days	157	183	53	All dead (110)	45		After 6 Days	177	All dead	93			After 5 Days			67
													After 6 Days			73
AChRα	day1				110				day4					80						day6					70
	20ug/ml dsRNA treatment	30ug/ml dsRNA treatment	I Maxxpro Control							20ug/ml dsRNA treatment	30ug/ml dsRNA treatment	I Maxxpro Control									20ug/ml dsRNA treatment	30ug/ml dsRNA treatment	I Maxxpro Control
	( Acetylcholine Receptor)	(Acetylcholine Receptor)		Control	RNAi fed treated with insecticide disc	control treated with insecticide leaf disc	control untreated with normal leaf disc			( Acetylcholine Receptor)	(Acetylcholine Receptor)		Control	RNAi fed treated with insecticide disc	control treated with insecticide leaf disc	control untreated with normal leaf disc					( Acetylcholine Receptor)	(Acetylcholine Receptor)		Control	RNAi fed treated with insecticide disc	control untreated with insecticide leaf disc	control untreated with normal leaf disc
After 2 hrs	17	29	11	0	3	2	0		After 2 hrs	51	67	17	0	9	3	0				After 2 hrs	92	138	17	0	14	2	0
After 4hrs	21	38	19	0	7	5	0		After 4hrs	57	69	24	0	13	5	0				After 4hrs	98	149	29	0	29	7	1
After 6 hrs	27	41	27	0	20	9	2		After 6 hrs	63	75	37	0	19	11	0				After 6 hrs	111	155	51	0	42	9	2
After 8 hrs	31	49	40	2	24	17	3		After 8 hrs	74	87	44	1	31	13	0				After 8 hrs	115	161	67	4	61	13	6
After 10 hrs	37	58	48	2	29	23	5		After 10 hrs	91	99	57	1	42	21	3				After 10 hrs	129	167	84	7	all dead(70)	19	7
After 12 hrs	48	77	59	5	36	26	5		After 12 hrs	105	117	69	3	56	29	7				After 12 hrs	146	188	97	9
After 2 days	91	117	82	13	48	28	11		After 2 days	135	149	127	20	68	36	12				After 2 days	190	198	126	27
After 3 days	126	139	97	22	59	31	17		After 3 days	147	160	134	31	all dead (80)	42	19				After 3 days	Only 03 are surviving	All dead	129	38
After 4 Days	147	150	110	31	71	40	22		After 4 Days	161	177	143	39							After 4 Days	02 still surviving		135	41
After 5 Days	166	173	131	44	93	42	28		After 5 Days	179	07 are alive	149	47							After 5 Days	02 still alive		149	45
After 6 Days	172	189	144	57	All dead (110)	49	34		After 6 Days	183	07 Still surviving	158	51							After 6 Days	02 still alive		157	46

## Sheet: Rep2
Insecticide bioassay for Acetyl choline receptor RNAi effect on Wf
Days of RNAi treatment - 1 day				Days of RNAi treatment - 4 day				Days of RNAi treatment - 6 day
Number of hours and days of Insecticide treatment	Mortality of Wf (Total = 110)			Number of hours and days of temperature treatment	Mortality of Wf (Total = 80)			Number of hours and days of temperature treatment	Mortality of Wf (Total = 70)
	RNAi fed treated with insecticide disc	control untreated with insecticide leaf disc	control untreated with normal leaf disc		RNAi fed treated with insecticide disc	control untreated with insecticide leaf disc	control untreated with normal leaf disc		RNAi fed treated with insecticide disc	control untreated with insecticide leaf disc	control untreated with normal leaf disc				2.72727	1.81818	0	11.25	3.75	0	20	2.85714	0
2 hrs	3	2	0	2 hrs	9	3	0	2 hrs	14	2	0				6.36364	4.54545	0	16.25	6.25	0	41.4286	10	1.42857
4 hrs	7	5	0	4 hrs	13	5	0	4 hrs	29	7	1				18.1818	8.18182	1.81818	23.75	13.75	0	60	12.8571	2.85714
6 hrs	20	9	2	6 hrs	19	11	0	6 hrs	42	9	2				21.8182	15.4545	2.72727	38.75	16.25	0	87.1429	18.5714	8.57143
8 hrs	24	17	3	8 hrs	31	13	0	8 hrs	61	13	6				26.3636	20.9091	4.54545	52.5	26.25	3.75	100	27.1429	10
10 hrs	29	23	5	10 hrs	42	21	3	10 hrs	all dead(70)	19	7				32.7273	23.6364	4.54545	70	36.25	8.75
12 hrs	36	26	5	12 hrs	56	29	7	12 hrs							43.6364	25.4545	10	85	45	15
Day2	48	28	11	Day2	68	36	12	Day2							53.6364	28.1818	15.4545	100	52.5	23.75
Day3	59	31	17	Day3	all dead (80)	42	19	Day3							64.5455	36.3636	20
Day4	71	40	22	Day4				Day4							84.5455	38.1818	25.4545
Day5	93	42	28	Day5				Day5							100	44.5455	30.9091
Day6	All dead (110)	49	34	Day6				Day6							0
Temperature sensitivity bioassay for HSP70 RNAi effect on Wf
Days of RNAi treatment - 1 day				Days of RNAi treatment - 4 day				Days of RNAi treatment - 6 day
Number of hours and days of temperature treatment	Mortality of Wf (Total = 110)			Number of hours and days of temperature treatment	Mortality of Wf (Total = 90)			Number of hours and days of temperature treatment	Mortality of Wf (Total = 65)
	RNAi treated	control untreated			RNAi fed treated with insecticide disc	control untreated			RNAi treated	control untreated					1.81818	0	7.77778	0	7.69231	3.07692
2 hrs	2	0		2 hrs	7	0		2 hrs	5	2					4.54545	0	13.3333	0	29.2308	3.07692
4 hrs	5	0		4 hrs	12	0		4 hrs	19	2					8.18182	0.909091	16.6667	0	61.5385	12.3077
6 hrs	9	1		6 hrs	15	0		6 hrs	40	8					13.6364	3.63636	26.6667	2.22222	93.8462	21.5385
8 hrs	15	4		8 hrs	24	2		8 hrs	61	14					17.2727	7.27273	35.5556	6.66667	100	26.1538
10 hrs	19	8		10 hrs	32	6		10 hrs	all dead(65)	17					23.6364	10.9091	44.4444	13.3333
12 hrs	26	12		12 hrs	40	12		12 hrs							36.3636	15.4545	95.5556	21.1111
Day2	40	17		Day2	86	19		Day2							61.8182	19.0909	100	26.6667
Day3	68	21		Day3	all dead (90)	24		Day3							78.1818	26.3636
Day4	86	29		Day4				Day4							92.7273	34.5455
Day5	102	38		Day5				Day5							100	40.9091
Day6	All dead (110)	45		Day6				Day6

## Sheet: Raw data together
HSP70 heat treatment assay
day1	200	110	200	110		day4	200	90	200	90		day6	190	65	190	65
	Control	control untreated	RNAi treated	RNAi treated			control	control	RNAi treated	RNAi treated			control	control	RNAi treated	RNAi treated
After 2 hrs	0	0	9	2			1	0	73	7		After 2 hrs	0	2	143	5
After 4hrs	0	0	19	5			1	0	81	12		After 4hrs	0	2	161	19
After 6 hrs	0	1	31	9			2	0	97	15		After 6 hrs	2	8	187	40
After 8 hrs	1	4	49	15			7	2	103	24		After 8 hrs	3	14	Only 03 alive	61
After 10 hrs	4	8	63	19			19	6	125	32		After 10 hrs	7	17	02 Alive	all dead(65)
After 12 hrs	7	12	84	26			27	12	132	40		After 12 hrs	13		All dead
After 2 days	27	17	143	40			45	19	174	86		After 24 hrs	21		All dead
After 3 days	34	21	160	68			57	24	196	all dead (90)		After 2 days	37
After 4 Days	39	29	167	86			63		197			After 3 days	51
After 5 Days	48	38	174	102			87		All dead			After 4 Days	59
After 6 Days	53	45	183	All dead (110)			93		All dead			After 5 Days	67
												After 6 Days	73
AChRα
day1	Controlnormal leaf disc	control normal leaf disc	control treated with insecticide leaf disc	control treated with insecticide leaf disc	RNAI IMAXpro	RNAI IMAXpro			day4	Controlnormal leaf disc	control normal leaf disc	control treated with insecticide leaf disc	control treated with insecticide leaf disc	RNAI IMAXpro	RNAI IMAXpro			day6	Controlnormal leaf disc	control normal leaf disc	control treated with insecticide leaf disc	control treated with insecticide leaf disc	RNAI IMAXpro	RNAI IMAXpro
	200	110	200	110	200	110				200	80	200	80	200	80				200	70	200	70	200	70
After 2 hrs	0	0	11	2	29	3			After 2 hrs	0	0	17	3	67	9			After 2 hrs	0	0	17	2	138	14
After 4hrs	0	0	19	5	38	7			After 4hrs	0	0	24	5	69	13			After 4hrs	0	1	29	7	149	29
After 6 hrs	0	2	27	9	41	20			After 6 hrs	0	0	37	11	75	19			After 6 hrs	0	2	51	9	155	42
After 8 hrs	2	3	40	17	49	24			After 8 hrs	1	0	44	13	87	31			After 8 hrs	4	6	67	13	161	61
After 10 hrs	2	5	48	23	58	29			After 10 hrs	1	3	57	21	99	42			After 10 hrs	7	7	84	19	167	all dead(70)
After 12 hrs	5	5	59	26	77	36			After 12 hrs	3	7	69	29	117	56			After 12 hrs	9		97		188
After 2 days	13	11	82	28	117	48			After 2 days	20	12	127	36	149	68			After 2 days	27		126		198
After 3 days	22	17	97	31	139	59			After 3 days	31	19	134	42	160	all dead (80)			After 3 days	38		129
After 4 Days	31	22	110	40	150	71			After 4 Days	39		143		177				After 4 Days	41		135
After 5 Days	44	28	131	42	173	93			After 5 Days	47		149		07 are alive				After 5 Days	45		149
After 6 Days	57	34	144	49	189	All dead (110)			After 6 Days	51		158		07 Still surviving				After 6 Days	46		157

## Sheet: HSP heat treatment
HSP70 heat treatment assay
day1	200	110	%			200	110				day4	200	90				200	90				day6	200	65				200	65
	REP1Control	RE2control untreated	%mortality1	%mortality2	Mean	1RNAi treated	2RNAi treated	%mortality1	%mortality2	Mean		REP1Control	RE2control untreated	%mortality1	%mortality2	Mean	1RNAi treated	2RNAi treated	%mortality1	%mortality2	Mean		REP1Control	RE2control untreated	%mortality1	%mortality2	Mean	1RNAi treated	2RNAi treated	%mortality1	%mortality2	Mean
After 2 hrs	0	0	0	0	0	9	2	4.5	1.81818	3.15909		1	0	0.5	0	0.25	73	7	36.5	7.77778	22.1389	After 2 hrs	0	2	0	3.07692	1.53846	143	5	71.5	7.69231	39.5962
After 4hrs	0	0	0	0	0	19	5	9.5	4.54545	7.02273		1	0	0.5	0	0.25	81	12	40.5	13.3333	26.9167	After 4hrs	0	2	0	3.07692	1.53846	161	19	80.5	29.2308	54.8654
After 6 hrs	0	1	0	0.909091	0.454545	31	9	15.5	8.18182	11.8409		2	0	1	0	0.5	97	15	48.5	16.6667	32.5833	After 6 hrs	2	8	1	12.3077	6.65385	187	40	93.5	61.5385	77.5192
														0
After 8 hrs	1	4	0.5	3.63636	2.06818	49	15	24.5	13.6364	19.0682		7	2	3.5	2.22222	2.86111	103	24	51.5	26.6667	39.0833	After 8 hrs	3	14	1.5	21.5385	11.5192	197	61	98.5	93.8462	96.1731
After 10 hrs	4	8	2	7.27273	4.63636	63	19	31.5	17.2727	24.3864		19	6	9.5	6.66667	8.08333	125	32	62.5	35.5556	49.0278	After 10 hrs	7	17	3.5	26.1538	14.8269	200	65	100	100	100
After 12 hrs	7	12	3.5	10.9091	7.20455	84	26	42	23.6364	32.8182		27	12	13.5	13.3333	13.4167	132	40	66	44.4444	55.2222	After 12 hrs	13		6.5	0	3.25
After 2 days	27	17	13.5	15.4545	14.4773	143	40	71.5	36.3636	53.9318		45	19	22.5	21.1111	21.8056	174	86	87	95.5556	91.2778	After 24 hrs	21		10.5	0	5.25
After 3 days	34	21	17	19.0909	18.0455	160	68	80	61.8182	70.9091		57	24	28.5	26.6667	27.5833	196	90	98	100	99	After 2 days	37		18.5	0	9.25
After 4 Days	39	29	19.5	26.3636	22.9318	167	86	83.5	78.1818	80.8409		63		31.5	0	15.75	197		98.5	100	99.25	After 3 days	51		25.5	0	12.75
After 5 Days	48	38	24	34.5455	29.2727	174	102	87	92.7273	89.8636		87		43.5	0	21.75	200		100	100	100	After 4 Days	59		29.5	0	14.75
After 6 Days	53	45	26.5	40.9091	33.7045	183	All dead (110)	91.5	100	95.75		93		46.5	0	23.25	All dead					After 5 Days	67
																						After 6 Days	73
HSP70 heat treatment assay
	Control	RNAi treated	Control	RNAi treated	Control	RNAi treated
	Day1Mean	Day1Mean	Day4Mean	Day4Mean	Day6Mean	Day6Mean
After 2 hrs	0	3.15909	0.25	22.1389	1.53846	39.5962
After 4hrs	0	7.02273	0.25	26.9167	1.53846	54.8654
After 6 hrs	0.454545	11.8409	0.5	32.5833	6.65385	77.5192
After 8 hrs	2.06818	19.0682	2.86111	39.0833	11.5192	96.1731
After 10 hrs	4.63636	24.3864	8.08333	49.0278	14.8269	100
After 12 hrs	7.20455	32.8182	13.4167	55.2222	3.25
After 2 days	14.4773	53.9318	21.8056	91.2778	5.25
After 3 days	18.0455	70.9091	27.5833	99	9.25
After 4 Days	22.9318	80.8409	15.75	99.25	12.75
After 5 Days	29.2727	89.8636	21.75	100	14.75
After 6 Days	33.7045	95.75	23.25

## Sheet: HSPT-test
HSP70 heat treatment assay
day1	200	110	200	110	2hr not significant			4hrs not significant			6hrs not significant			8 hrs not significant			10 hrs not significant			12 hrs not significant			2 day not significant
	REP1Control	RE2control untreated	1RNAi treated	2RNAi treated	t-Test: Two-Sample Assuming Equal Variances			t-Test: Two-Sample Assuming Equal Variances			t-Test: Two-Sample Assuming Equal Variances			t-Test: Two-Sample Assuming Equal Variances			t-Test: Two-Sample Assuming Equal Variances			t-Test: Two-Sample Assuming Equal Variances			t-Test: Two-Sample Assuming Equal Variances
After 2 hrs	0	0	4.5	1.81818
						Variable 1	Variable 2		Variable 1	Variable 2		Variable 1	Variable 2		Variable 1	Variable 2		Variable 1	Variable 2		Variable 1	Variable 2		Variable 1	Variable 2
After 4hrs	0	0	9.5	4.54545	Mean	0	3.15909	Mean	0	7.02273	Mean	0.454545	11.8409	Mean	2.06818	19.0682	Mean	4.63636	24.3864	Mean	7.20455	32.8182	Mean	14.4773	53.9318
					Variance	0	3.59607	Variance	0	12.2738	Variance	0.413223	26.7779	Variance	4.91839	59.0093	Variance	13.9008	101.208	Variance	27.4473	168.612	Variance	1.91012	617.282
After 6 hrs	0	0.909091	15.5	8.18182	Observations	2	2	Observations	2	2	Observations	2	2	Observations	2	2	Observations	2	2	Observations	2	2	Observations	2	2
					Pooled Variance	1.79804		Pooled Variance	6.13688		Pooled Variance	13.5956		Pooled Variance	31.9638		Pooled Variance	57.5542		Pooled Variance	98.0294		Pooled Variance	309.596
After 8 hrs	0.5	3.63636	24.5	13.6364	Hypothesized Mean Difference	0		Hypothesized Mean Difference	0		Hypothesized Mean Difference	0		Hypothesized Mean Difference	0		Hypothesized Mean Difference	0		Hypothesized Mean Difference	0		Hypothesized Mean Difference	0
					df	2		df	2		df	2		df	2		df	2		df	2		df	2
After 10 hrs	2	7.27273	31.5	17.2727	t Stat	-2.35593		t Stat	-2.83486		t Stat	-3.08807		t Stat	-3.0069		t Stat	-2.60333		t Stat	-2.58698		t Stat	-2.24233
					P(T<=t) one-tail	0.0713061		P(T<=t) one-tail	0.0525835		P(T<=t) one-tail	0.0454035		P(T<=t) one-tail	0.0475443		P(T<=t) one-tail	0.0606426		P(T<=t) one-tail	0.0612758		P(T<=t) one-tail	0.0770858
After 12 hrs	3.5	10.9091	42	23.6364	t Critical one-tail	2.91999		t Critical one-tail	2.91999		t Critical one-tail	2.91999		t Critical one-tail	2.91999		t Critical one-tail	2.91999		t Critical one-tail	2.91999		t Critical one-tail	2.91999
					P(T<=t) two-tail	0.142612		P(T<=t) two-tail	0.105167		P(T<=t) two-tail	0.090807		P(T<=t) two-tail	0.0950886		P(T<=t) two-tail	0.121285		P(T<=t) two-tail	0.122552		P(T<=t) two-tail	0.154172
After 2 days	13.5	15.4545	71.5	36.3636	t Critical two-tail	4.30265		t Critical two-tail	4.30265		t Critical two-tail	4.30265		t Critical two-tail	4.30265		t Critical two-tail	4.30265		t Critical two-tail	4.30265		t Critical two-tail	4.30265
After 3 days	17	19.0909	80	61.8182	3 days Significant			4 days significant			5 days significant			6 days significant
					t-Test: Two-Sample Assuming Equal Variances			t-Test: Two-Sample Assuming Equal Variances			t-Test: Two-Sample Assuming Equal Variances			t-Test: Two-Sample Assuming Equal Variances
After 4 Days	19.5	26.3636	83.5	78.1818
						Variable 1	Variable 2		Variable 1	Variable 2		Variable 1	Variable 2		Variable 1	Variable 2
After 5 Days	24	34.5455	87	92.7273	Mean	18.0455	70.9091	Mean	22.9318	80.8409	Mean	29.2727	89.8636	Mean	33.7045	95.75
					Variance	2.18595	165.289	Variance	23.5548	14.1415	Variance	55.6033	16.4008	Variance	103.811	36.125
After 6 Days	26.5	40.9091	91.5	100	Observations	2	2	Observations	2	2	Observations	2	2	Observations	2	2
					Pooled Variance	83.7376		Pooled Variance	18.8481		Pooled Variance	36.0021		Pooled Variance	69.968
					Hypothesized Mean Difference	0		Hypothesized Mean Difference	0		Hypothesized Mean Difference	0		Hypothesized Mean Difference	0
					df	2		df	2		df	2		df	2
					t Stat	-5.77693		t Stat	-13.3387		t Stat	-10.0982		t Stat	-7.41755
					P(T<=t) one-tail	0.0143408		P(T<=t) one-tail	0.00278678		P(T<=t) one-tail	0.00483227		P(T<=t) one-tail	0.00884712
					t Critical one-tail	2.91999		t Critical one-tail	2.91999		t Critical one-tail	2.91999		t Critical one-tail	2.91999
					P(T<=t) two-tail	0.0286816		P(T<=t) two-tail	0.00557356		P(T<=t) two-tail	0.00966453		P(T<=t) two-tail	0.0176942
					t Critical two-tail	4.30265		t Critical two-tail	4.30265		t Critical two-tail	4.30265		t Critical two-tail	4.30265
day4	200	90	200	90		2 hrs not significant			4hrs not significant			6 hrs not significant			8hrs not significant			10hrs not significant			12 hrs not significant
	REP1Control	RE2control untreated	1RNAi treated	2RNAi treated		t-Test: Two-Sample Assuming Equal Variances			t-Test: Two-Sample Assuming Equal Variances			t-Test: Two-Sample Assuming Equal Variances			t-Test: Two-Sample Assuming Equal Variances			t-Test: Two-Sample Assuming Equal Variances			t-Test: Two-Sample Assuming Equal Variances
After 2 hrs	0.5	0	36.5	7.77778
							Variable 1	Variable 2		Variable 1	Variable 2		Variable 1	Variable 2		Variable 1	Variable 2		Variable 1	Variable 2		Variable 1	Variable 2
After 4hrs	0.5	0	40.5	13.3333		Mean	0.25	22.1389	Mean	0.25	26.9167	Mean	0.5	32.5833	Mean	2.86111	39.0833	Mean	8.08333	49.0278	Mean	13.4167	55.2222
						Variance	0.125	412.483	Variance	0.125	369.014	Variance	0.5	506.681	Variance	0.816358	308.347	Variance	4.01389	363.002	Variance	0.0138889	232.321
After 6 hrs	1	0	48.5	16.6667		Observations	2	2	Observations	2	2	Observations	2	2	Observations	2	2	Observations	2	2	Observations	2	2
						Pooled Variance	206.304		Pooled Variance	184.569		Pooled Variance	253.59		Pooled Variance	154.582		Pooled Variance	183.508		Pooled Variance	116.167
After 8 hrs	3.5	2.22222	51.5	26.6667		Hypothesized Mean Difference	0		Hypothesized Mean Difference	0		Hypothesized Mean Difference	0		Hypothesized Mean Difference	0		Hypothesized Mean Difference	0		Hypothesized Mean Difference	0
						df	2		df	2		df	2		df	2		df	2		df	2
After 10 hrs	9.5	6.66667	62.5	35.5556		t Stat	-1.52395		t Stat	-1.96286		t Stat	-2.01471		t Stat	-2.91337		t Stat	-3.02251		t Stat	-3.87875
						P(T<=t) one-tail	0.133498		P(T<=t) one-tail	0.0943265		P(T<=t) one-tail	0.0907579		P(T<=t) one-tail	0.0501942		P(T<=t) one-tail	0.0471216		P(T<=t) one-tail	0.0302497
After 12 hrs	13.5	13.3333	66	44.4444		t Critical one-tail	2.91999		t Critical one-tail	2.91999		t Critical one-tail	2.91999		t Critical one-tail	2.91999		t Critical one-tail	2.91999		t Critical one-tail	2.91999
						P(T<=t) two-tail	0.266995		P(T<=t) two-tail	0.188653		P(T<=t) two-tail	0.181516		P(T<=t) two-tail	0.100388		P(T<=t) two-tail	0.0942432		P(T<=t) two-tail	0.0604993
After 2 days	22.5	21.1111	87	95.5556		t Critical two-tail	4.30265		t Critical two-tail	4.30265		t Critical two-tail	4.30265		t Critical two-tail	4.30265		t Critical two-tail	4.30265		t Critical two-tail	4.30265
After 3 days	28.5	26.6667	98	100		2 days significant			3 days significant
						t-Test: Two-Sample Assuming Equal Variances			t-Test: Two-Sample Assuming Equal Variances
							Variable 1	Variable 2		Variable 1	Variable 2
						Mean	21.8056	91.2778	Mean	27.5833	99
						Variance	0.964506	36.5988	Variance	1.68056	2
						Observations	2	2	Observations	2	2
						Pooled Variance	18.7816		Pooled Variance	1.84028
						Hypothesized Mean Difference	0		Hypothesized Mean Difference	0
						df	2		df	2
						t Stat	-16.0304		t Stat	-52.6451
						P(T<=t) one-tail	0.00193444		P(T<=t) one-tail	0.00018031
						t Critical one-tail	2.91999		t Critical one-tail	2.91999
						P(T<=t) two-tail	0.00386888		P(T<=t) two-tail	0.00036062
						t Critical two-tail	4.30265		t Critical two-tail	4.30265
day6	200	65	200	65		2 hrs not significant			4hrs not significant			6 hrs not significant			8hrs significant			10hrs significant
	REP1Control	RE2control untreated	1RNAi treated	2RNAi treated		t-Test: Two-Sample Assuming Equal Variances			t-Test: Two-Sample Assuming Equal Variances			t-Test: Two-Sample Assuming Equal Variances			t-Test: Two-Sample Assuming Equal Variances			t-Test: Two-Sample Assuming Equal Variances
After 2 hrs	0	3.07692	71.5	7.69231
							Variable 1	Variable 2		Variable 1	Variable 2		Variable 1	Variable 2		Variable 1	Variable 2		Variable 1	Variable 2
After 4hrs	0	3.07692	80.5	29.2308		Mean	1.53846	39.5962	Mean	1.53846	54.8654	Mean	6.65385	77.5192	Mean	11.5192	96.1731	Mean	14.8269	100
						Variance	4.73373	2035.71	Variance	4.73373	1314.27	Variance	63.932	510.77	Variance	200.77	10.8291	Variance	256.598	0
After 6 hrs	1	12.3077	93.5	61.5385		Observations	2	2	Observations	2	2	Observations	2	2	Observations	2	2	Observations	2	2
						Pooled Variance	1020.22		Pooled Variance	659.5		Pooled Variance	287.351		Pooled Variance	105.8		Pooled Variance	128.299
After 8 hrs	1.5	21.5385	98.5	93.8462		Hypothesized Mean Difference	0		Hypothesized Mean Difference	0		Hypothesized Mean Difference	0		Hypothesized Mean Difference	0		Hypothesized Mean Difference	0
						df	2		df	2		df	2		df	2		df	2
After 10 hrs	3.5	26.1538	100	100		t Stat	-1.1915		t Stat	-2.07653		t Stat	-4.1805		t Stat	-8.23009		t Stat	-7.51952
						P(T<=t) one-tail	0.177839		P(T<=t) one-tail	0.0867377		P(T<=t) one-tail	0.0263671		P(T<=t) one-tail	0.00722222		P(T<=t) one-tail	0.00861491
After 12 hrs						t Critical one-tail	2.91999		t Critical one-tail	2.91999		t Critical one-tail	2.91999		t Critical one-tail	2.91999		t Critical one-tail	2.91999
						P(T<=t) two-tail	0.355679		P(T<=t) two-tail	0.173475		P(T<=t) two-tail	0.0527343		P(T<=t) two-tail	0.0144444		P(T<=t) two-tail	0.0172298
After 2 days						t Critical two-tail	4.30265		t Critical two-tail	4.30265		t Critical two-tail	4.30265		t Critical two-tail	4.30265		t Critical two-tail	4.30265
After 3 days

## Sheet: AChRα IMAXtreatment
ACER
day1	Controlnormal leaf disc	control normal leaf disc				control treated with insecticide leaf disc	control treated with insecticide leaf disc				RNAI IMAXpro	RNAI IMAXpro
	200	110	Mortality %1	Mortality%2	Mean	200	110	Mortality %1	Mortality%2	Mean	200	110	Mortality %1	Mortality%2	Mean
After 2 hrs	0	0	0	0	0	11	2	5.5	1.81818	3.65909	29	3	14.5	2.72727	8.61364
After 4hrs	0	0	0	0	0	19	5	9.5	4.54545	7.02273	38	7	19	6.36364	12.6818
After 6 hrs	0	2	0	1.81818	0.909091	27	9	13.5	8.18182	10.8409	41	20	20.5	18.1818	19.3409
After 8 hrs	2	3	1	2.72727	1.86364	40	17	20	15.4545	17.7273	49	24	24.5	21.8182	23.1591
After 10 hrs	2	5	1	4.54545	2.77273	48	23	24	20.9091	22.4545	58	29	29	26.3636	27.6818
After 12 hrs	5	5	2.5	4.54545	3.52273	59	26	29.5	23.6364	26.5682	77	36	38.5	32.7273	35.6136
After 2 days	13	11	6.5	10	8.25	82	28	41	25.4545	33.2273	117	48	58.5	43.6364	51.0682
After 3 days	22	17	11	15.4545	13.2273	97	31	48.5	28.1818	38.3409	139	59	69.5	53.6364	61.5682
After 4 Days	31	22	15.5	20	17.75	110	40	55	36.3636	45.6818	150	71	75	64.5455	69.7727
After 5 Days	44	28	22	25.4545	23.7273	131	42	65.5	38.1818	51.8409	173	93	86.5	84.5455	85.5227
After 6 Days	57	34	28.5	30.9091	29.7045	144	49	72	44.5455	58.2727	189	110	94.5	100	97.25
day4	Controlnormal leaf disc	control normal leaf disc	%mortality1	%mortality2	Mean	control treated with insecticide leaf disc	control treated with insecticide leaf disc	%mortality1	%mortality2	Mean	RNAI IMAXpro	RNAI IMAXpro	%mortality1	%mortality2	Mean
N=	200	80				200	80				200	80
After 2 hrs	0	0	0	0	0	17	3	8.5	3.75	6.125	67	9	33.5	11.25	22.375
After 4hrs	0	0	0	0	0	24	5	12	6.25	9.125	69	13	34.5	16.25	25.375
After 6 hrs	0	0	0	0	0	37	11	18.5	13.75	16.125	75	19	37.5	23.75	30.625
After 8 hrs	1	0	0.5	0	0.25	44	13	22	16.25	19.125	87	31	43.5	38.75	41.125
After 10 hrs	1	3	0.5	3.75	2.125	57	21	28.5	26.25	27.375	99	42	49.5	52.5	51
After 12 hrs	3	7	1.5	8.75	5.125	69	29	34.5	36.25	35.375	117	56	58.5	70	64.25
After 2 days	20	12	10	15	12.5	127	36	63.5	45	54.25	149	68	74.5	85	79.75
After 3 days	31	19	15.5	23.75	19.625	134	42	67	52.5	59.75	160	80	80	100	90
After 4 Days	39					143					177
After 5 Days	47					149					193
After 6 Days	51					158					194
day6	Controlnormal leaf disc	control normal leaf disc	%mortality1	%mortality2	Mean	control treated with insecticide leaf disc	control treated with insecticide leaf disc	%mortality1	%mortality2	Mean	RNAI IMAXpro	RNAI IMAXpro	%mortality1	%mortality2	Mean
N=	200	70				200	70				200	70
After 2 hrs	0	0	0	0	0	17	2	8.5	2.85714	5.67857	138	14	69	20	44.5
After 4hrs	0	1	0	1.42857	0.714286	29	7	14.5	10	12.25	149	29	74.5	41.4286	57.9643
After 6 hrs	0	2	0	2.85714	1.42857	51	9	25.5	12.8571	19.1786	155	42	77.5	60	68.75
After 8 hrs	4	6	2	8.57143	5.28571	67	13	33.5	18.5714	26.0357	161	61	80.5	87.1429	83.8214
After 10 hrs	7	7	3.5	10	6.75	84	19	42	27.1429	34.5714	167	70	83.5	100	91.75
After 12 hrs	9		4.5			97		48.5			188		94
After 2 days	27		13.5			126		63			198		99
After 3 days	38		19			129		64.5
After 4 Days	41		20.5			135		67.5
After 5 Days	45		22.5			149		74.5
After 6 Days	46		23			157		78.5

## Sheet: AChRα T-test
AChRα
day1	Controlnormal leaf disc	control normal leaf disc	control treated with insecticide leaf disc	control treated with insecticide leaf disc	RNAI IMAXpro	RNAI IMAXpro		2hrs Not significant			4 hrs no significant			6 hrs not significant			8hrs not significant			10hrs not significant
	Mortality %1	Mortality%2	Mortality %1	Mortality%2	Mortality %1	Mortality%2		t-Test: Two-Sample Assuming Equal Variances			t-Test: Two-Sample Assuming Equal Variances			t-Test: Two-Sample Assuming Equal Variances			t-Test: Two-Sample Assuming Equal Variances			t-Test: Two-Sample Assuming Equal Variances
After 2 hrs	0	0	5.5	1.81818	14.5	2.72727
After 4hrs	0	0	9.5	4.54545	19	6.36364			Variable 1	Variable 2		Variable 1	Variable 2		Variable 1	Variable 2		Variable 1	Variable 2		Variable 1	Variable 2
After 6 hrs	0	1.81818	13.5	8.18182	20.5	18.1818		Mean	3.65909	8.61364	Mean	7.02273	12.6818	Mean	10.8409	19.3409	Mean	17.7273	23.1591	Mean	22.4545	27.6818
After 8 hrs	1	2.72727	20	15.4545	24.5	21.8182		Variance	6.77789	69.2986	Variance	12.2738	79.8388	Variance	14.1415	2.68698	Variance	10.3306	3.59607	Variance	4.77686	3.47521
After 10 hrs	1	4.54545	24	20.9091	29	26.3636		Observations	2	2	Observations	2	2	Observations	2	2	Observations	2	2	Observations	2	2
After 12 hrs	2.5	4.54545	29.5	23.6364	38.5	32.7273		Pooled Variance	38.0382		Pooled Variance	46.0563		Pooled Variance	8.41426		Pooled Variance	6.96333		Pooled Variance	4.12603
After 2 days	6.5	10	41	25.4545	58.5	43.6364		Hypothesized Mean Difference	0		Hypothesized Mean Difference	0		Hypothesized Mean Difference	0		Hypothesized Mean Difference	0		Hypothesized Mean Difference	0
After 3 days	11	15.4545	48.5	28.1818	69.5	53.6364		df	2		df	2		df	2		df	2		df	2
After 4 Days	15.5	20	55	36.3636	75	64.5455		t Stat	-0.803329		t Stat	-0.833877		t Stat	-2.93029		t Stat	-2.05843		t Stat	-2.57341
After 5 Days	22	25.4545	65.5	38.1818	86.5	84.5455		P(T<=t) one-tail	0.253042		P(T<=t) one-tail	0.246041		P(T<=t) one-tail	0.0496995		P(T<=t) one-tail	0.0878894		P(T<=t) one-tail	0.0618086
After 6 Days	28.5	30.9091	72	44.5455	94.5	100		t Critical one-tail	2.91999		t Critical one-tail	2.91999		t Critical one-tail	2.91999		t Critical one-tail	2.91999		t Critical one-tail	2.91999
								P(T<=t) two-tail	0.506084		P(T<=t) two-tail	0.492081		P(T<=t) two-tail	0.099399		P(T<=t) two-tail	0.175779		P(T<=t) two-tail	0.123617
								t Critical two-tail	4.30265		t Critical two-tail	4.30265		t Critical two-tail	4.30265		t Critical two-tail	4.30265		t Critical two-tail	4.30265
								12 hrs not significant			2days not significant			3days not significant			4days not significant			5days not significant			6days not significant
								t-Test: Two-Sample Assuming Equal Variances			t-Test: Two-Sample Assuming Equal Variances			t-Test: Two-Sample Assuming Equal Variances			t-Test: Two-Sample Assuming Equal Variances			t-Test: Two-Sample Assuming Equal Variances			t-Test: Two-Sample Assuming Equal Variances
									Variable 1	Variable 2		Variable 1	Variable 2		Variable 1	Variable 2		Variable 1	Variable 2		Variable 1	Variable 2		Variable 1	Variable 2
								Mean	26.5682	35.6136	Mean	33.2273	51.0682	Mean	38.3409	61.5682	Mean	45.6818	69.7727	Mean	51.8409	85.5227	Mean	58.2727	97.25
								Variance	17.1911	16.6622	Variance	120.831	110.464	Variance	206.414	125.827	Variance	173.657	54.6488	Variance	373.142	1.91012	Variance	376.876	15.125
								Observations	2	2	Observations	2	2	Observations	2	2	Observations	2	2	Observations	2	2	Observations	2	2
								Pooled Variance	16.9267		Pooled Variance	115.647		Pooled Variance	166.121		Pooled Variance	114.153		Pooled Variance	187.526		Pooled Variance	196.001
								Hypothesized Mean Difference	0		Hypothesized Mean Difference	0		Hypothesized Mean Difference	0		Hypothesized Mean Difference	0		Hypothesized Mean Difference	0		Hypothesized Mean Difference	0
								df	2		df	2		df	2		df	2		df	2		df	2
								t Stat	-2.19859		t Stat	-1.65901		t Stat	-1.80213		t Stat	-2.25481		t Stat	-2.4596		t Stat	-2.78409
								P(T<=t) one-tail	0.0794832		P(T<=t) one-tail	0.11949		P(T<=t) one-tail	0.106656		P(T<=t) one-tail	0.07642		P(T<=t) one-tail	0.0665424		P(T<=t) one-tail	0.0542154
								t Critical one-tail	2.91999		t Critical one-tail	2.91999		t Critical one-tail	2.91999		t Critical one-tail	2.91999		t Critical one-tail	2.91999		t Critical one-tail	2.91999
								P(T<=t) two-tail	0.158966		P(T<=t) two-tail	0.238979		P(T<=t) two-tail	0.213312		P(T<=t) two-tail	0.15284		P(T<=t) two-tail	0.133085		P(T<=t) two-tail	0.108431
								t Critical two-tail	4.30265		t Critical two-tail	4.30265		t Critical two-tail	4.30265		t Critical two-tail	4.30265		t Critical two-tail	4.30265		t Critical two-tail	4.30265
								2hrs not significant			4hrs not significant			6hrs not significant			8hrs Significant			10hrs significant
day4	Controlnormal leaf disc	control normal leaf disc	control treated with insecticide leaf disc	control treated with insecticide leaf disc	RNAI IMAXpro	RNAI IMAXpro		t-Test: Two-Sample Assuming Equal Variances			t-Test: Two-Sample Assuming Equal Variances			t-Test: Two-Sample Assuming Equal Variances			t-Test: Two-Sample Assuming Equal Variances			t-Test: Two-Sample Assuming Equal Variances
N=
After 2 hrs	0	0	8.5	3.75	33.5	11.25			Variable 1	Variable 2		Variable 1	Variable 2		Variable 1	Variable 2		Variable 1	Variable 2		Variable 1	Variable 2
After 4hrs	0	0	12	6.25	34.5	16.25		Mean	6.125	22.375	Mean	9.125	25.375	Mean	16.125	30.625	Mean	19.125	41.125	Mean	27.375	51
After 6 hrs	0	0	18.5	13.75	37.5	23.75		Variance	11.2812	247.531	Variance	16.5312	166.531	Variance	11.2812	94.5312	Variance	16.5312	11.2812	Variance	2.53125	4.5
After 8 hrs	0.5	0	22	16.25	43.5	38.75		Observations	2	2	Observations	2	2	Observations	2	2	Observations	2	2	Observations	2	2
After 10 hrs	0.5	3.75	28.5	26.25	49.5	52.5		Pooled Variance	129.406		Pooled Variance	91.5312		Pooled Variance	52.9062		Pooled Variance	13.9062		Pooled Variance	3.51562
After 12 hrs	1.5	8.75	34.5	36.25	58.5	70		Hypothesized Mean Difference	0		Hypothesized Mean Difference	0		Hypothesized Mean Difference	0		Hypothesized Mean Difference	0		Hypothesized Mean Difference	0
After 2 days	10	15	63.5	45	74.5	85		df	2		df	2		df	2		df	2		df	2
After 3 days	15.5	23.75	67	52.5	80	100		t Stat	-1.42849		t Stat	-1.69851		t Stat	-1.99349		t Stat	-5.89953		t Stat	-12.6
After 4 Days								P(T<=t) one-tail	0.144676		P(T<=t) one-tail	0.115754		P(T<=t) one-tail	0.092196		P(T<=t) one-tail	0.013775		P(T<=t) one-tail	0.00311996
After 5 Days								t Critical one-tail	2.91999		t Critical one-tail	2.91999		t Critical one-tail	2.91999		t Critical one-tail	2.91999		t Critical one-tail	2.91999
After 6 Days								P(T<=t) two-tail	0.289352		P(T<=t) two-tail	0.231509		P(T<=t) two-tail	0.184392		P(T<=t) two-tail	0.0275501		P(T<=t) two-tail	0.00623992
								t Critical two-tail	4.30265		t Critical two-tail	4.30265		t Critical two-tail	4.30265		t Critical two-tail	4.30265		t Critical two-tail	4.30265
								12hrs significant			2days not significant			3days not significant
								t-Test: Two-Sample Assuming Equal Variances			t-Test: Two-Sample Assuming Equal Variances			t-Test: Two-Sample Assuming Equal Variances
									Variable 1	Variable 2		Variable 1	Variable 2		Variable 1	Variable 2
								Mean	35.375	64.25	Mean	54.25	79.75	Mean	59.75	90
								Variance	1.53125	66.125	Variance	171.125	55.125	Variance	105.125	200
								Observations	2	2	Observations	2	2	Observations	2	2
								Pooled Variance	33.8281		Pooled Variance	113.125		Pooled Variance	152.562
								Hypothesized Mean Difference	0		Hypothesized Mean Difference	0		Hypothesized Mean Difference	0
								df	2		df	2		df	2
								t Stat	-4.96459		t Stat	-2.39751		t Stat	-2.44907
								P(T<=t) one-tail	0.0191297		P(T<=t) one-tail	0.0693403		P(T<=t) one-tail	0.0670058
								t Critical one-tail	2.91999		t Critical one-tail	2.91999		t Critical one-tail	2.91999
								P(T<=t) two-tail	0.0382594		P(T<=t) two-tail	0.138681		P(T<=t) two-tail	0.134012
								t Critical two-tail	4.30265		t Critical two-tail	4.30265		t Critical two-tail	4.30265
day6	Controlnormal leaf disc	control normal leaf disc	control treated with insecticide leaf disc	control treated with insecticide leaf disc	RNAI IMAXpro	RNAI IMAXpro		2hrs Not significant			4hrs Not significant			6hrs significant			8hrs significant
N=								t-Test: Two-Sample Assuming Equal Variances			t-Test: Two-Sample Assuming Equal Variances			t-Test: Two-Sample Assuming Equal Variances			t-Test: Two-Sample Assuming Equal Variances
After 2 hrs	0	0	8.5	2.85714	69	20
After 4hrs	0	1.42857	14.5	10	74.5	41.4286			Variable 1	Variable 2		Variable 1	Variable 2		Variable 1	Variable 2		Variable 1	Variable 2
After 6 hrs	0	2.85714	25.5	12.8571	77.5	60		Mean	5.67857	44.5	Mean	12.25	57.9643	Mean	19.1786	68.75	Mean	26.0357	83.8214
After 8 hrs	2	8.57143	33.5	18.5714	80.5	87.1429		Variance	15.9209	1200.5	Variance	10.125	546.86	Variance	79.9209	153.125	Variance	111.431	22.0638
After 10 hrs	3.5	10	42	27.1429	83.5	100		Observations	2	2	Observations	2	2	Observations	2	2	Observations	2	2
After 12 hrs	4.5		48.5		94			Pooled Variance	608.21		Pooled Variance	278.492		Pooled Variance	116.523		Pooled Variance	66.7474
After 2 days	13.5		63		99			Hypothesized Mean Difference	0		Hypothesized Mean Difference	0		Hypothesized Mean Difference	0		Hypothesized Mean Difference	0
After 3 days	19		64.5					df	2		df	2		df	2		df	2
After 4 Days	20.5		67.5					t Stat	-1.57414		t Stat	-2.73934		t Stat	-4.59225		t Stat	-7.07299
After 5 Days	22.5		74.5					P(T<=t) one-tail	0.128057		P(T<=t) one-tail	0.0557137		P(T<=t) one-tail	0.022146		P(T<=t) one-tail	0.00970453
After 6 Days	23		78.5					t Critical one-tail	2.91999		t Critical one-tail	2.91999		t Critical one-tail	2.91999		t Critical one-tail	2.91999
								P(T<=t) two-tail	0.256115		P(T<=t) two-tail	0.111427		P(T<=t) two-tail	0.044292		P(T<=t) two-tail	0.0194091
								t Critical two-tail	4.30265		t Critical two-tail	4.30265		t Critical two-tail	4.30265		t Critical two-tail	4.30265
								10hrs significant
								t-Test: Two-Sample Assuming Equal Variances
									Variable 1	Variable 2
								Mean	34.5714	91.75
								Variance	110.367	136.125
								Observations	2	2
								Pooled Variance	123.246
								Hypothesized Mean Difference	0
								df	2
								t Stat	-5.15047
								P(T<=t) one-tail	0.0178455
								t Critical one-tail	2.91999
								P(T<=t) two-tail	0.0356911
								t Critical two-tail	4.30265
